# Supplementary material for: Isolation Procedure for CP E. coli from Caeca Samples under Review towards an Increased Sensitivity
Source: Microorganisms. 2021 May 20;9(5):1105. doi: 10.3390/microorganisms9051105 (PMC8161246; doi:10.3390/microorganisms9051105)
Supplement: Supplementary file 1 [file microorganisms-09-01105-s001.zip]

Archive with 1 entries (1 files):
- microorganisms-1184957-supplementary.pdf
